# Supplementary material for: Evaluation of the Performance of Rapid Diagnostic Tests for Malaria Diagnosis and Mapping of Different Plasmodium Species in Mali
Source: Int J Environ Res Public Health. 2024 Feb 15;21(2):228. doi: 10.3390/ijerph21020228 (PMC10888130; doi:10.3390/ijerph21020228)
Supplement: Supplementary file 1 [file ijerph-21-00228-s001.zip]

Archive with 1 entries (1 files):
- ijerph-2756714-supplementary.pdf
